# Supplementary material for: The single-cell chromatin accessibility landscape in mouse perinatal testis development
Source: eLife. 2023 Apr 25;12:e75624. doi: 10.7554/eLife.75624 (PMC10174692; doi:10.7554/eLife.75624)
Supplement: Supplementary file 2. [file elife-75624-supp2.zip]

Archive with 1 entries (1 files):
- Supplementary File 2.bed
